# Supplementary material for: Primary stability of multi-hole cups compared to plate osteosynthesis in osteoporotic anterior column and posterior hemi-transverse acetabular fractures—A biomechanical comparison
Source: PLoS One. 2022 Jul 27;17(7):e0270866. doi: 10.1371/journal.pone.0270866 (PMC9328528; doi:10.1371/journal.pone.0270866)
Supplement: S1 Table — (XLSX) [file pone.0270866.s001.xlsx]

## Sheet: Tabelle1
Average values of the maximum fracture gap displacement
Group 1 (plate)
Load maximum (N)	os ischii - os pubis (mm)	standard deviation (mm)		os ischii - os ilium (mm)	standard deviation (mm)		os pubis - os ilium (mm)	standard deviation (mm)		os pubis (2) - os ilium (2) (mm)	standard deviation (mm)
1500	0.354972	0.113754		0.736686	0.402787		0.740301	0.347355		1.4117	0.479015
1750	0.49009	0.153464		0.827626	0.412129		0.913126	0.401187		1.61461	0.409478
2000	0.576149	0.180734		0.998154	0.457239		1.08486	0.383061		1.8699	0.450143
2250	0.701228	0.22574		1.39592	0.668697		1.38605	0.445456		2.28906	0.478874
2500	0.797164	0.371948		1.71343	0.808901		1.68439	0.465586		2.60518	0.508496
Group 2 (multi-hole cup)
Load maximum (N)	os ischii - os pubis (mm)	standard deviation (mm)		os ischii - os ilium (mm)	standard deviation (mm)		os pubis - os ilium (mm)	standard deviation (mm)		os pubis (2) - os ilium (2) (mm)	standard deviation (mm)
1500	0.867605	0.643383		0.791335	0.255213		1.29412	0.528528		1.10397	0.658938
1750	1.11715	0.756575		1.04408	0.355342		1.64631	0.623657		1.44733	0.673075
2000	1.429	0.846377		1.38195	0.505837		2.11455	0.736599		2.14267	1.00963
2250	2.09368	1.04257		2.15725	0.871258		3.3124	1.3627		3.29153	1.60262
2500	3.01822	1.34323		3.09831	1.37651		4.71686	1.61821		4.60589	1.93509
