# Supplementary material for: Primary stability of multi-hole cups compared to plate osteosynthesis in osteoporotic anterior column and posterior hemi-transverse acetabular fractures—A biomechanical comparison
Source: PLoS One. 2022 Jul 27;17(7):e0270866. doi: 10.1371/journal.pone.0270866 (PMC9328528; doi:10.1371/journal.pone.0270866)
Supplement: S2 Table — (XLSX) [file pone.0270866.s002.xlsx]

## Sheet: Tabelle1
Mean maximum fracture gap displacement of 5 specimens per group
Group 1 (plate)								Group 2 (multi-hole cup)
os ischii - os pubis (mm)								os ischii - os pubis (mm)
Load maximum (N)	C00073	C00075	C00079	C00080	C00085			Load maximum (N)	C00076	C00077	C00081	C00082	C00084
1500	0.252379	0.370423	0.230239	0.371658	0.550161			1500	0.402081	1.39358	1.86366	0.453624	0.225082
1750	0.653283	0.421382	0.26869	0.432445	0.674652			1750	0.605271	1.93661	2.11091	0.683525	0.249441
2000	0.69734	0.487798	0.311433	0.543975	0.840196			2000	0.911586	2.57894	2.28466	0.960756	0.409056
2250	0.578412	0.504309	0.474649	0.987868	0.960904			2250	1.49691	3.11799	3.56549	1.31645	0.971558
2500	0.567873	0.44689	0.499961	1.38348	1.08762			2500	1.83541	4.95567	4.15145	2.70764	1.44092
os ischii - os ilium (mm)								os ischii - os ilium (mm)
Load maximum (N)	C00073	C00075	C00079	C00080	C00085			Load maximum (N)	C00076	C00077	C00081	C00082	C00084
1500	0.923338	0.302823	0.633468	1.41987	0.403937			1500	0.446583	1.00109	0.876602	0.538433	1.09397
1750	0.910179	0.386623	0.8246	1.54809	0.468639			1750	0.575241	1.38192	1.08211	0.708699	1.47241
2000	1.05237	0.513592	1.11398	1.76563	0.545202			2000	0.80875	1.79762	1.2136	0.954722	2.13505
2250	1.66925	0.739135	1.59141	2.40474	0.575089			2250	1.19055	2.1654	2.36885	1.4044	3.65703
2500	1.98431	1.21433	1.84493	2.97158	0.552016			2500	1.29317	3.40901	2.94261	2.38501	5.46173
os pubis - os ilium (mm)								os pubis - os ilium (mm)
Load maximum (N)	C00073	C00075	C00079	C00080	C00085			Load maximum (N)	C00076	C00077	C00081	C00082	C00084
1500	1.12894	0.644502	0.597473	1.11884	0.211748			1500	0.721556	1.66157	2.08314	0.736795	1.26755
1750	1.47577	0.785629	0.81041	1.19754	0.296285			1750	0.932574	2.25806	2.44386	0.995963	1.60108
2000	1.59147	0.954301	1.08779	1.33593	0.454831			2000	1.13796	2.86671	2.80977	1.33177	2.42656
2250	2.1252	1.15088	1.42043	1.46644	0.767286			2250	1.70045	3.39961	5.23329	1.90801	4.32065
2500	2.40736	1.41344	1.58954	1.9613	1.05029			2500	2.09504	5.22771	6.11392	3.70421	6.4434
os pubis (2) - os ilium (2) (mm)								os pubis (2) - os ilium (2) (mm)
Load maximum (N)	C00073	C00075	C00079	C00080	C00085			Load maximum (N)	C00076	C00077	C00081	C00082	C00084
1500	1.35251	1.19689	1.26654	2.32439	0.91818			1500	0.440679	0.880758	2.21841	0.535432	1.44456
1750	1.36203	1.36405	1.785	2.34106	1.22089			1750	0.651027	1.53666	2.40928	0.743124	1.89657
2000	1.37734	1.5255	2.46153	2.36121	1.62391			2000	0.982161	2.24947	3.70234	1.12222	2.65714
2250	2.08709	1.67073	3.09488	2.48869	2.10391			2250	1.577	2.84115	5.6961	1.77728	4.56614
2500	2.32951	2.05257	3.55594	2.5401	2.54779			2500	2.04231	4.67036	6.36897	2.88018	7.06765
