# Supplementary material for: Primary stability of multi-hole cups compared to plate osteosynthesis in osteoporotic anterior column and posterior hemi-transverse acetabular fractures—A biomechanical comparison
Source: PLoS One. 2022 Jul 27;17(7):e0270866. doi: 10.1371/journal.pone.0270866 (PMC9328528; doi:10.1371/journal.pone.0270866)
Supplement: S3 Table — (XLSX) [file pone.0270866.s003.xlsx]

## Sheet: Tabelle1
Failure Test
Maximum Load
No.	Group 1 (plate) (N)	Group 2 (multi-hole cup) (N)
1	3005.1	2500
2	4064	5406
3	3919	3443.4
4	3737.6	5746.6
5	2500	4322.1
6	3838.65	4961.7
Average	3510.73	4396.63
Standard deviation	564.067	1130.78
Maximum	4064	5746.6
Minimum	2500	2500
